# Supplementary material for: Racial, ethnic, and rural disparities in access to Medicaid offices
Source: Health Aff Sch. 2025 Apr 4;3(5):qxaf072. doi: 10.1093/haschl/qxaf072 (PMC12053252; doi:10.1093/haschl/qxaf072)
Supplement: qxaf072_Supplementary_Data [file qxaf072_supplementary_data.zip]

Archive with 2 entries (2 files):
- Appendix A.docx
- Author Disclosure Forms_241125.pdf
